# Supplementary material for: The Potential of Aloe vera as a Caries Prevention Agent in the Future: A Scoping Review
Source: J Clin Med. 2026 Jun 18;15(12):4744. doi: 10.3390/jcm15124744 (PMC13302088; doi:10.3390/jcm15124744)
Supplement: Supplementary file 1 [file jcm-15-04744-s001.zip]

Archive with 1 entries (1 files):
- jcm-4323803-supplementary.pdf
